# Supplementary material for: AntiBP3: A Method for Predicting Antibacterial Peptides against Gram-Positive/Negative/Variable Bacteria
Source: Antibiotics (Basel). 2024 Feb 8;13(2):168. doi: 10.3390/antibiotics13020168 (PMC10885866; doi:10.3390/antibiotics13020168)
Supplement: Supplementary file 1 [file antibiotics-13-00168-s001.zip]

Archive with 20 entries (20 files):
- .DS_Store
- Figure S1.pdf
- Figure S2.pdf
- Figure S3.pdf
- Table S1.pdf
- Table S10.pdf
- Table S11.pdf
- Table S12.pdf
- Table S13.pdf
- Table S14.pdf
- Table S15.pdf
- Table S16.pdf
- Table S2.pdf
- Table S3.pdf
- Table S4.pdf
- Table S5.pdf
- Table S6.pdf
- Table S7.pdf
- Table S8.pdf
- Table S9.pdf
